# Supplementary material for: Network analysis of psychological factors related to academic pressure faced by medical students in the central and highland regions of Vietnam
Source: Med Educ Online. 2021 Nov 25;27(1):2007577. doi: 10.1080/10872981.2021.2007577 (PMC9639564; doi:10.1080/10872981.2021.2007577)
Supplement: Supplemental Material [file ZMEO_A_2007577_SM4628.zip]

Archive with 14 entries (13 files):
- Supplementary files/
- Supplementary files/Figure_S1.docx
- Supplementary files/Figure_S2A.docx
- Supplementary files/Figure_S2B.docx
- Supplementary files/Figure_S3A.docx
- Supplementary files/Figure_S3B.docx
- Supplementary files/Figure_S3C.docx
- Supplementary files/Figure_S4.docx
- Supplementary files/Figure_S5A.docx
- Supplementary files/Figure_S5B.docx
- Supplementary files/Figure_S6A.docx
- Supplementary files/Figure_S6B.docx
- Supplementary files/Figure_S6C.docx
- Supplementary files/~$pplementary.docx
